# Supplementary material for: Environmental DNA and Hydroacoustic Surveys for Monitoring the Spread of the Invasive European Catfish (Silurus glanis Linnaeus, 1758) in the Guadalquivir River Basin, Spain
Source: Animals (Basel). 2025 Jan 20;15(2):285. doi: 10.3390/ani15020285 (PMC11761632; doi:10.3390/ani15020285)
Supplement: Supplementary file 1 [file animals-15-00285-s001.zip]

Archive with 2 entries (2 files):
- 20122024-SuppMaterials.pdf
- 22122024-Final-SupportingInformation_SI1.pdf
